# Supplementary material for: HIV and Hepatitis B and C incidence rates in US correctional populations and high risk groups: a systematic review and meta-analysis
Source: BMC Public Health. 2010 Dec 21;10:777. doi: 10.1186/1471-2458-10-777 (PMC3016391; doi:10.1186/1471-2458-10-777)
Supplement: Additional file 1 — "HIV, HBV and HCV incidence studies". [file 1471-2458-10-777-S1.XLS]

## Sheet: Sheet 1
Additional file 1. HIV, HBV and HCV Incidence Studies
Reference	Infection	Risk Group	Study Design	Cohort	Limitations
Horsburgh, 1990[59]	HIV	CIIP	Prospective Cohort	n/a	seroconversion window period
Macalino, 2004[60]	HIV, HBV, HCV	CIIP	Prospective Cohort	n/a	limited generalizability
Gellert, 1993[61]	HIV	IRAR	Retrospective Cohort	n/a	limited generalizability
Rich, 1999[62]	HIV	IRAR	Retrospective Cohort	n/a	self-reported risks
Monterroso, 2000[58]	HIV	IRAR,IVDU-S	Prospective Cohort	CIDUS	limited generalizability; self-reported risks
Javanbakht, 2009[34]	HIV	IRAR	Prospective Cohort	n/a	limited generalizability; limited risk behaviour data
Friedman, 1995[64]	HIV	IVDU-S	Prospective Cohort	NADR/ATOM	limited generalizability; self reported risks
Wiebel, 1996[65]	HIV	IVDU-S	Prospective Cohort	n/a	limited generalizability
Mehta, 2006[66]	HIV	IVDU-S	Prospective Cohort	ALIVE	limited generalizability
Metzger, 1993[67]	HIV	IVDU-S, IVDU-T	Prospective Cohort	n/a	limited generalizability; small sample size
Nelson, 1994[68]	HIV	IVDU-S	Prospective Cohort	VPI-ALIVE	limited generalizability; self-reported risks
Fisher, 1998[69]	HIV	IVDU-S	Prospective Cohort	NIDA-CA	length of follow up
Des jarlais, 2003[70]	HIV, HBV, HCV	IVDU-S	Prospective Cohort	CIDUS-II	limited generalizability
Deren, 2004[71]	HIV	IVDU-S	Prospective Cohort	n/a	limited generalizability
Williams, 1992[63]	HIV	IVDU-T	Prospective Cohort	n/a	length of follow up; small sample size
Moss, 1994[72]	HIV	IVDU-T	Prospective Cohort	n/a	limited generalizability
Chitwood, 1999[73]	HIV	IVDU-T	Prospective Cohort	n/a	limited generalizability; survivor bias; self-reported risks
Siddiqui, 1993[74]	HIV	IVDU-T	Prospective Cohort	n/a	limited generalizability
Murrill, 2001[75]	HIV	IVDU-T	Retrospective Cohort	n/a	limited generalizability
Mcfarland, 2000[76]	HIV	IVDU-T	Retrospective Cohort	n/a	limited generalizability
Kingsley, 1991[77]	HIV	MSM	Prospective Cohort	MACS	limited generalizability
Buchbinder, 1996[78]	HIV	MSM	Prospective Cohort	n/a	limited generalizability; self-reported risk
Koblin, 1996[79]	HIV	MSM	Prospective Cohort	ACHIEVE	limited generalizability
Tabet, 1998[80]	HIV	MSM	Prospective Cohort	n/a	n/a
Buchbinder, 2005[81]	HIV	MSM	Prospective Cohort	HIVNET-VPS	n/a
Koblin, 2006[82]	HIV	MSM	Prospective Cohort	EXPLORE	limited generalizability
Vlahov, 1993[83]	HCV	CIIP	Retrospective Cohort	n/a	limited generalizability; length of follow-up
Garfein, 1998[84]	HCV	IVDU-S/T	Prospective Cohort	REACH	limited generalizability; self-reported risks
Hagan, 2004[85]	HCV	IVDU-S/T	Prospective Cohort	RAVEN	limited generalizability; possible misclassification of a proportion of cases
Villano, 1997[86]	HCV	IVDU-S	Prospective Cohort	ALIVE	n/a
Thorpe, 2002[87]	HCV	IVDU-S	Prospective Cohort	CIDUS-II	limited generalizability; self-reported risks
Hahn, 2002[88]	HCV	IVDU-S	Prospective Cohort	n/a	limited generalizability; self-reported risks
Fuller, 2004[89]	HCV	IVDU-S	Prospective Cohort	n/a	preliminary data from midway through the study; small sample size
Khan, 2005[33]	HBV	CIIP	Prospective Cohort	n/a	limited generalizability; self-reported risks
Levine, 1996[90]	HBV	IVDU-S	Prospective Cohort	ALIVE	limited generalizability
Hagan, 1999[91]	HBV	IVDU-S/T	Prospective Cohort	RAVEN	self-reported risks
CIIP = continuously incarcerated inmate population. IRAR = inmates released and reincarcerated. IVDU-S = intravenous drug users recruited through
street outreach. IVDU-T = intravenous drug users recruited from drug treatment programs or clinics. IVDU-S/T = intravenous drug users recruited through
either street outreach or from drug treatment programs or clinics. MSM = men who have sex with men. CIDUS = Collaborative Injection Drug User Study
cohort. ALIVE = AIDS Link to Intravenous Experience cohort. CIDUS-II = Collaborative Injection Drug User Study II cohort. NADR = National AIDS
Demonstration Research cohort. ATOM = AIDS Targeted Outreach Models cohort. VPI = Vaccine Preparedness Initiative cohort. NIDA-CA = National
Institute on Drug Abuse-Cooperative Agreement cohort. RAVEN = Risk Activity Variables, Epidemiology and Networks cohort. HIVNET-VPS = HIV
Network for Prevention Trials - Vaccine Preparedness Study cohort. MACS = Multicenter AIDS Cohort Study cohort. ACHIEVE = AIDS Community
Health Initiative Enroute to the Vaccine Effort cohort.
